# Supplementary material for: Key Stratification of Microbiota Taxa and Metabolites in the Host Metabolic Health–Disease Balance
Source: Int J Mol Sci. 2023 Feb 24;24(5):4519. doi: 10.3390/ijms24054519 (PMC10003303; doi:10.3390/ijms24054519)
Supplement: Supplementary file 1 [file ijms-24-04519-s001.zip]

Archive with 3 entries (3 files):
- Supplementary material 1 (5).xlsx
- Supplementary material 2.pdf
- Supplementary material 3 - Systematic review.xlsx
