# Supplementary material for: Key Stratification of Microbiota Taxa and Metabolites in the Host Metabolic Health–Disease Balance
Source: Int J Mol Sci. 2023 Feb 24;24(5):4519. doi: 10.3390/ijms24054519 (PMC10003303; doi:10.3390/ijms24054519)
Supplement: Supplementary file 1 [file ijms-24-04519-s001.zip › Supplementary material 1 (5).xlsx]

## Sheet: Raw counts
Genus	Increased in diseases/disorders	Decreased in diseases/disorders	Total counts
Abiotrophia	1	0	1	CD
Acetohalobium	0	1	1	HT
Acidaminococcus	4	1	5	OB and OB NAFLD, T2D, HT, CAS
Actinomyces	3	0	3	UC, HT, CAD
Adlercreutzia	0	1	1	OB vs. Mets
Agathobacter	1	1	2	UC, CAD
Akkermansia	1	9	10	OB and OB NAFLD, OB and OB T2D, T2D, T2D, METS, METS, UC, NAFLD, HT, ACS
Alistipes	1	9	10	OB, OB and OB NAFLD, OB vs. METS, OB and OB T2D, HL, UC, UC, NAFLD, ACVD, HT
Alkaliphilus	0	1	1	OB NAFLD
Allisonella	1	0	1	OB T2D
Anaerococcus	1	0	1	OB and NAFLD and NASH
Anaerosporobacter	0	2	2	NAFLD, CAD
Anaerostipes	1	4	5	T2D, T1D and MODY 2, CAS, CAD, T1D
Anaerotruncus	1	3	4	OB, OB vs. METS, NAFLD, ACS
Atopobium	1	0	1	ACVD
Bacillus	1	0	1	UC
Bacteroides	12	13	25	OB, OB, OB and OB NAFLD, OB NAFLD, T2D, T2D, T1D and T2D, IBD, CD SBS, NAFLD, FAFLD, ACVD, IGT, T1D, IBD, UC, NAFLD, FIBROSIS, FIBROSIS, HT, HT, HL, ACVD
Barnesiella	0	1	1	OB
BifIdobacterium	9	14	23	OB, OB/OW, OB/OW, OW/NASH, METS, UC, FIBROSIS, HT, CAD, T2D, HL, T2D, RISK I, RISK II, UC, UC, IBD, ACS
Bilophila	0	1	1	OB vs. Mets
Blautia	13	5	18	OB NAFLD, T2D, SBS, HT, CAD, OB, OB, T2D, T2D, T1D, T1D, OB and METS and IFG and IGT, CD, IBD, NAFLD, NAFLD, HT, ACS
Bradyrhizobium	1	0	1	OB and NAFLD and NASH
Butyricicoccus	0	5	5	METS, UC, IBD, CD, CAD
Butyricimonas	0	1	1	UC
Butyrivibrio	0	1	1	HT
Campylobacter	1	0	1	UC
Capnocytophaga	1	1	2	IBD, UC
Cardiobacterium	0	1	1	IBD
Catenibacterium	1	0	1	CAD
Cellulosilyticum	0	1	1	T2D
Christensenella	1	0	1	CAS
Citrobacter	2	0	2	UC, NAFLD
Clostridium	11	8	19	OB, OB METS, T2D, T2D, UC, NASH, CAS, CAD, HT, OB METS, Mets, UC, UC UC, CD, NAFLD, NAFLD, HT, ACS
Collinsella	8	0	8	OB, HT, HL, T2D, RISK II, RISK III, T1D, ACS
Coprobacillus	0	2	2	OB, HT
Coprococcus	1	9	10	OB, SBS, NAFLD, NAFLD, NAFLD, NAFLD, NAFLD and SS, HT, CAD, T2D
Corynebacterium	1	1	2	IBD, UC
Desulfovibrio	1	1	2	UC, IBD
Dialister	3	1	4	OB, OB T2D, IBS, UC
Dorea	6	2	8	UC, CAD, OB and NAFLD and NASH, T2D, T1D, Mets,OB and METS and IFG and IGT, NAFLD
Eggerthella	4	1	5	HT, UC, HT, HT, ACVD
Eggerthia	1	0	1	OB vs. Mets
Eisenbergiella	0	1	1	CAD
Enterobacter	3	0	3	T1D, NAFLD, ACVD
Enterococcus	5	0	5	OB, T2D, UC, CD, CAD
Epulopiscium	0	1	1	T2D
Escherichia	18	2	20	OB vs. Mets, OB T2D, OB/OW, T2D, T2D, RISK III, T1D and T2D, UC, UC, UC, UC, CD, CD, NAFLD, NAFLD, FIBROSIS, HT, ACS, SCA, ACVD
Eubacterium	8	5	13	OB and OB NAFLD, UC, NAFLD, FIBROSIS, CAD, OB T2D, T2D, T2D, T1D, IBD, CD, NAFLD, HT
Faecalibacterium	3	27	30	OB, LN NASH, OB and OB T2D, T2D, T2D, T2D, T2D, T1D, T1D and MODY 2, Mets, UC, UC, UC, UC, IBD, IBD, IBS, CE, SBS, NAFLD, NAFLD, NAFLD and NASH, NAFLD and SS, HT, HT, HT, CAD, ACVD, OB , HT, HL
Faecalicoccus	0	1	1	HT
Flavobacterium	0	1	1	OB NAFLD
Flavonifractor	0	1	1	T1D
Fournierella	0	1	1	CAD
Fusicatenibacter	0	2	2	CAD, CAD
Fusobacterium	4	2	6	HT, CAD, OB, OB/OW, T2D, UC
Gemella	0	2	2	CAS, CAD
Gemmiger	0	2	2	OB, NAFLD
Granulicatella	2	0	2	UC, CAD
Haemophilus	2	2	4	IBD, CD, OB, CAD
Helicobacter	0	1	1	OB
Holdemania	0	1	1	UC
Intestinibacter	1	0	1	OB vs. Mets
Janthinobacterium	1	1	2	IBD, UC
Klebsiella	11	0	11	OB, OB NAFLD, T2D, T1D, SBS, NAFLD, HT, HT, ACS, CAD, ACVD
Kluyvera	1	0	1	OB NAFLD
Lachnobacterium	0	1	1	UC
Lachnospira	2	4	6	T2D. T1D and MODY 2, SBS, NAFLD, OB, OB NASH
Lactobacillaceae	15	5	20	OB NAFLD, OB vs. Mets, NAFLD, ACS, CAD, OB/OW, T2D, OB and OB NAFLD, OB NASH, T2D, T2D,T2D, T1D and T2D, Mets, CD, SBS, FIBROSIS, HT CAS, ACVD
Lautropia	0	1	1	IBD
Lupinus	0	1	1	IBD
Megamonas	2	2	4	UC, OB, OB
Megasphaera	2	0	2	OB and OB NAFLD, T2D
Methanobrevibacter	1	1	2	IBD, Mets
Mitsuokella	1	2	3	UC, CD, NAFLD
Morganella	0	1	1	HT
Moryella	0	2	2	IBD, NAFLD
Odoribacter	0	5	5	OB and OB NAFLD, Mets, SBS, NAFLD, NAFLD
Oscillibacter	0	6	6	OB, OB NAFLD, OB and OB T2D, NAFLD, HT, CAD
Oscillospira	2	6	8	OB, OB/OW, OB and OB NAFLD, OB and NAFLD and NASH, SBS, NAFLD, OB and METS and IGT
Oxalobacter	0	1	1	UC
Parabacteroides	2	10	12	OB, OB, OB NAFLD, OB vs. Mets, T2D, T1D, Mets, UC, IBD, HT, CD, HT
Paraprevotella	0	4	4	OB and OB NAFLD, OB vs. Mets, Mets, IBD
Parasutterella	1	1	2	CAD, T2D
Parvimonas	0	1	1	CAS
Pediococcus	0	1	1	T2D
Peptococcus	2	0	2	T2D, NAFLD
Peptoniphilus	1	0	1	OB and NAFLD and NASH
Peptostreptococcus	3	0	3	T2D, UC, UC
Phaeodactylibacter	0	1	1	HT
Phascolarctobacterium	3	1	4	OB vs. Mets, OB, NAFLD, NASH
Porphyromonas	3	0	3	NAFLD, HT, CAD
Prevotella	10	9	19	OB T2D, T2D, UC, IBD, UC, SBS, NAFLD, ACVD, OB, OB/OW and HT, T2D, T1D and T2D, T1D and T2D, T1D and MODY 2, NAFLD, NAFLD and NASH, HT CAD
Propionibacterium	1	0	1	OB and NAFLD and NASH
Proteus	0	1	1	NAFLD
Pseudobutyrivibrio	0	1	1	NAFLD
Pseudomonas	2	0	2	OB/OW, T1D and T2D
Pseudoramibacter	2	0	2	IBD, CD
Pyramidobacter	0	1	1	UC
Romboutsia	2	1	3	CAD, OB vs. Mets, UC
Roseburia	2	10	12	OB NASH, T1D and T2D, T1D and MODY 2, SBS, NAFLD, HT, HT, HT, CAD, ACVA, IBD UC
Rothia	2	1	3	OB vs. Mets, HT, CAD
Ruminiclostridium	0	1	1	OB NAFLD
Ruminococcus	9	14	23	OB, LN NASH, OB T2D, T2D, T2D, UC, UC, SBS, NAFLD, NAFLD, FIBROSIS, NAFLD and SS, CAD, CAD, OB and NAFLD and NASH, T1D, OB and METS and IGT, UC, CD, IBD, ACS, CAD, ACVD
Saccharibacteria	1	1	2	CAD, OB vs. Mets
Salmonella	1	0	1	HT
Schwartzia	1	0	1	UC
Serratia	1	0	1	OB/OW
Shewanella	0	1	1	IBD
Slackia	2	0	2	IBD, NAFLD
Solobacterium	1	0	1	ACVD
Staphylococcus	2	0	2	OB, SBS
Streptococcus	12	1	13	HT, OB NAFLD, T2D, T1D, UC, IBD, SBS, NAFLLD, HT, ACS, ACS, CAD, ACVD
Subdoligranulum	0	2	2	IBD, HT
Succiniclasticum	1	0	1	CAD
Succinivibrio	1	0	1	NAFLD
Sutterella	3	2	5	T2D, SBS, OB T1D, Mets
Terrisporobacter	1	0	1	OB vs. Mets
Turicibacter	1	0	1	Mets
Veillonella	3	2	5	T2D, CAD, T1D, UC, CAD
Victivallis	0	2	2	UC, CD
Weissella	1	0	1	CAD

## Sheet: Representative trends
Genus	Increased in diseases/disorders	Decreased in diseases/disorders
Escherichia	18	-2	OB vs. Mets, OB T2D, OB/OW, T2D, T2D, RISK III, T1D and T2D, UC, UC, UC, UC, CD, CD, NAFLD, NAFLD, FIBROSIS, HT, ACS, SCA, ACVD
Lactobacillaceae	15	-5	OB NAFLD, OB vs. Mets, NAFLD, ACS, CAD, OB/OW, T2D, OB and OB NAFLD, OB NASH, T2D, T2D,T2D, T1D and T2D, Mets, CD, SBS, FIBROSIS, HT CAS, ACVD
Blautia	13	-5	OB T2D, T2D, UC, IBD, UC, SBS, NAFLD, ACVD, OB, OB/OW and HT, T2D, T1D and T2D, T1D and T2D, T1D and MODY 2, NAFLD, NAFLD and NASH, HT CAD
Streptococcus	12	-1	HT, OB NAFLD, T2D, T1D, UC, IBD, SBS, NAFLLD, HT, ACS, ACS, CAD, ACVD
Klebsiella	11	0	OB, OB NAFLD, T2D, T1D, SBS, NAFLD, HT, HT, ACS, CAD, ACVD
Collinsella	8	0	OB, HT, HL, T2D, RISK II, RISK III, T1D, ACS
Dorea	6	-2	UC, CAD, OB and NAFLD and NASH, T2D, T1D, Mets,OB and METS and IFG and IGT, NAFLD
Enterococcus	5	0	HT, UC, HT, HT, ACVD
Genus	Decreased in diseases/disorders	Increased in diseases/disorders
Faecalibacterium	-27	3	OB, LN NASH, OB and OB T2D, T2D, T2D, T2D, T2D, T1D, T1D and MODY 2, Mets, UC, UC, UC, UC, IBD, IBD, IBS, CE, SBS, NAFLD, NAFLD, NAFLD and NASH, NAFLD and SS, HT, HT, HT, CAD, ACVD, OB , HT, HL
Bifidobacterium	-14	9	OB, OB/OW, OB/OW, OW/NASH, METS, UC, FIBROSIS, HT, CAD, T2D, HL, T2D, RISK I, RISK II, UC, UC, IBD, ACS
Ruminococcus	-14	9	OB, LN NASH, OB T2D, T2D, T2D, UC, UC, SBS, NAFLD, NAFLD, FIBROSIS, NAFLD and SS, CAD, CAD, OB and NAFLD and NASH, T1D, OB and METS and IGT, UC, CD, IBD, ACS, CAD, ACVD
Parabacteroides	-10	2	OB, OB, OB NAFLD, OB vs. Mets, T2D, T1D, Mets, UC, IBD, HT, CD, HT
Roseburia	-10	2	OB NASH, T1D and T2D, T1D and MODY 2, SBS, NAFLD, HT, HT, HT, CAD, ACVA, IBD UC
Akkermansia	-9	1	OB and OB NAFLD, OB and OB T2D, T2D, T2D, METS, METS, UC, NAFLD, HT, ACS
Alistipes	-9	1	OB, OB and OB NAFLD, OB vs. METS, OB and OB T2D, HL, UC, UC, NAFLD, ACVD, HT
Coprococcus	-9	1	OB, SBS, NAFLD, NAFLD, NAFLD, NAFLD, NAFLD and SS, HT, CAD, T2D
Oscillospira	-6	2	OB, OB/OW, OB and OB NAFLD, OB and NAFLD and NASH, SBS, NAFLD, OB and METS and IGT
Oscillibacter	-6	0	OB, OB NAFLD, OB and OB T2D, NAFLD, HT, CAD
Butyricicoccus	-5	0	METS, UC, IBD, CD, CAD
Odoribacter	-5	0	OB and OB NAFLD, Mets, SBS, NAFLD, NAFLD
Paraprevotella	-4	0	OB and OB NAFLD, OB vs. Mets, Mets, IBD

## Sheet: Increased in diseases
Genus	Total	Increased in diseases/disorders	Decreased in diseases/disorders
Escherichia	20	18	2	OB vs. Mets, OB T2D, OB/OW, T2D, T2D, RISK III, T1D and T2D, UC, UC, UC, UC, CD, CD, NAFLD, NAFLD, FIBROSIS, HT, ACS, SCA, ACVD
Lactobacillaceae	20	15	5	OB NAFLD, OB vs. Mets, NAFLD, ACS, CAD, OB/OW, T2D, OB and OB NAFLD, OB NASH, T2D, T2D,T2D, T1D and T2D, Mets, CD, SBS, FIBROSIS, HT CAS, ACVD
Clostridium	19	11	8	OB, OB METS, T2D, T2D, UC, NASH, CAS, CAD, HT, OB METS, Mets, UC, UC UC, CD, NAFLD, NAFLD, HT, ACS
Prevotella	19	10	9	OB NAFLD, T2D, SBS, HT, CAD, OB, OB, T2D, T2D, T1D, T1D, OB and METS and IFG and IGT, CD, IBD, NAFLD, NAFLD, HT, ACS
Blautia	18	13	5	OB T2D, T2D, UC, IBD, UC, SBS, NAFLD, ACVD, OB, OB/OW and HT, T2D, T1D and T2D, T1D and T2D, T1D and MODY 2, NAFLD, NAFLD and NASH, HT CAD
Streptococcus	13	12	1	HT, OB NAFLD, T2D, T1D, UC, IBD, SBS, NAFLLD, HT, ACS, ACS, CAD, ACVD
Eubacterium	13	8	5	OB and OB NAFLD, UC, NAFLD, FIBROSIS, CAD, OB T2D, T2D, T2D, T1D, IBD, CD, NAFLD, HT
Klebsiella	11	11	0	OB, OB NAFLD, T2D, T1D, SBS, NAFLD, HT, HT, ACS, CAD, ACVD
Collinsella	8	8	0	OB, HT, HL, T2D, RISK II, RISK III, T1D, ACS
Dorea	8	6	2	UC, CAD, OB and NAFLD and NASH, T2D, T1D, Mets,OB and METS and IFG and IGT, NAFLD
Fusobacterium	6	4	2	HT, CAD, OB, OB/OW, T2D, UC
Acidaminococcus	5	4	1	OB, T2D, UC, CD, CAD
Enterococcus	5	5	0	HT, UC, HT, HT, ACVD
Eggerthella	5	4	1	T2D, SBS, OB T1D, Mets
Sutterella	5	3	2	T2D, CAD, T1D, UC, CAD
Veillonella	5	3	2	OB and OB NAFLD, T2D, HT, CAS
Dialister	4	3	1	OB, OB T2D, IBS, UC
Phascolarctobacterium	4	3	1	UC, HT, CAD
Actinomyces	3	3	0	T1D, NAFLD, ACVD
Enterobacter	3	3	0	T2D, UC, UC
Peptostreptococcus	3	3	0	NAFLD, HT, CAD
Porphyromonas	3	3	0	UC, OB, OB
Romboutsia	3	2	1	CAD, OB vs. Mets, UC
Rothia	3	2	1	OB vs. Mets, HT, CAD
Citrobacter	2	2	0	UC, NAFLD
Granulicatella	2	2	0	UC, CAD
Megasphaera	2	2	0	OB and OB NAFLD, T2D
Peptococcus	2	2	0	T2D, NAFLD
Pseudomonas	2	2	0	OB/OW, T1D and T2D
Pseudoramibacter	2	2	0	IBD, CD
Slackia	2	2	0	IBD, NAFLD
Staphylococcus	2	2	0	OB, SBS
Abiotrophia	1	1	0	CD
Allisonella	1	1	0	OB T2D
Anaerococcus	1	1	0	OB and NAFLD and NASH
Atopobium	1	1	0	ACVD
Bacillus	1	1	0	UC
Bradyrhizobium	1	1	0	OB and NAFLD and NASH
Campylobacter	1	1	0	UC
Catenibacterium	1	1	0	CAD
Christensenella	1	1	0	CAS
Eggerthia	1	1	0	OB vs. Mets
Intestinibacter	1	1	0	OB vs. Mets
Kluyvera	1	1	0	OB NAFLD
Peptoniphilus	1	1	0	OB and NAFLD and NASH
Propionibacterium	1	1	0	OB and NAFLD and NASH
Salmonella	1	1	0	HT
Schwartzia	1	1	0	UC
Serratia	1	1	0	OB/OW
Solobacterium	1	1	0	ACVD
Succiniclasticum	1	1	0	CAD
Succinivibrio	1	1	0	NAFLD
Terrisporobacter	1	1	0	OB vs. Mets
Turicibacter	1	1	0	Mets
Weissella	1	1	0	CAD

## Sheet: Decreased in diseases
Genus	Total	Decreased in diseases/disorders	Increased in diseases/disorders
Faecalibacterium	30	27	3	OB, LN NASH, OB and OB T2D, T2D, T2D, T2D, T2D, T1D, T1D and MODY 2, Mets, UC, UC, UC, UC, IBD, IBD, IBS, CE, SBS, NAFLD, NAFLD, NAFLD and NASH, NAFLD and SS, HT, HT, HT, CAD, ACVD, OB , HT, HL
Bacteroides	25	13	12	OB, OB, OB and OB NAFLD, OB NAFLD, T2D, T2D, T1D and T2D, IBD, CD SBS, NAFLD, FAFLD, ACVD, IGT, T1D, IBD, UC, NAFLD, FIBROSIS, FIBROSIS, HT, HT, HL, ACVD
Bifidobacterium	23	14	9	OB, OB/OW, OB/OW, OW/NASH, METS, UC, FIBROSIS, HT, CAD, T2D, HL, T2D, RISK I, RISK II, UC, UC, IBD, ACS
Ruminococcus	23	14	9	OB, LN NASH, OB T2D, T2D, T2D, UC, UC, SBS, NAFLD, NAFLD, FIBROSIS, NAFLD and SS, CAD, CAD, OB and NAFLD and NASH, T1D, OB and METS and IGT, UC, CD, IBD, ACS, CAD, ACVD
Parabacteroides	12	10	2	OB, OB, OB NAFLD, OB vs. Mets, T2D, T1D, Mets, UC, IBD, HT, CD, HT
Roseburia	12	10	2	OB NASH, T1D and T2D, T1D and MODY 2, SBS, NAFLD, HT, HT, HT, CAD, ACVA, IBD UC
Akkermansia	10	9	1	OB and OB NAFLD, OB and OB T2D, T2D, T2D, METS, METS, UC, NAFLD, HT, ACS
Alistipes	10	9	1	OB, OB and OB NAFLD, OB vs. METS, OB and OB T2D, HL, UC, UC, NAFLD, ACVD, HT
Coprococcus	10	9	1	OB, SBS, NAFLD, NAFLD, NAFLD, NAFLD, NAFLD and SS, HT, CAD, T2D
Oscillospira	8	6	2	OB, OB/OW, OB and OB NAFLD, OB and NAFLD and NASH, SBS, NAFLD, OB and METS and IGT
Lachnospira	6	4	2	T2D. T1D and MODY 2, SBS, NAFLD, OB, OB NASH
Oscillibacter	6	6	0	OB, OB NAFLD, OB and OB T2D, NAFLD, HT, CAD
Anaerostipes	5	4	1	T2D, T1D and MODY 2, CAS, CAD, T1D
Butyricicoccus	5	5	0	METS, UC, IBD, CD, CAD
Odoribacter	5	5	0	OB and OB NAFLD, Mets, SBS, NAFLD, NAFLD
Anaerotruncus	4	3	1	OB, OB vs. METS, NAFLD, ACS
Paraprevotella	4	4	0	OB and OB NAFLD, OB vs. Mets, Mets, IBD
Mitsuokella	3	2	1	UC, CD, NAFLD
Anaerosporobacter	2	2	0	NAFLD, CAD
Coprobacillus	2	2	0	OB, HT
Fusicatenibacter	2	2	0	CAD, CAD
Gemella	2	2	0	CAS, CAD
Gemmiger	2	2	0	OB, NAFLD
Moryella	2	2	0	IBD, NAFLD
Subdoligranulum	2	2	0	IBD, HT
Victivallis	2	2	0	UC, CD
Acetohalobium	1	1	0	HT
Adlercreutzia	1	1	0	OB vs. Mets
Alkaliphilus	1	1	0	OB NAFLD
Barnesiella	1	1	0	OB
Bilophila	1	1	0	OB vs. Mets
Butyricimonas	1	1	0	UC
Butyrivibrio	1	1	0	HT
Cardiobacterium	1	1	0	IBD
Cellulosilyticum	1	1	0	T2D
Eisenbergiella	1	1	0	CAD
Epulopiscium	1	1	0	T2D
Faecalicoccus	1	1	0	HT
Flavobacterium	1	1	0	OB NAFLD
Flavonifractor	1	1	0	T1D
Fournierella	1	1	0	CAD
Helicobacter	1	1	0	OB
Holdemania	1	1	0	UC
Lachnobacterium	1	1	0	UC
Lautropia	1	1	0	IBD
Lupinus	1	1	0	IBD
Morganella	1	1	0	HT
Oxalobacter	1	1	0	UC
Parvimonas	1	1	0	CAS
Pediococcus	1	1	0	T2D
Phaeodactylibacter	1	1	0	HT
Proteus	1	1	0	NAFLD
Pseudobutyrivibrio	1	1	0	NAFLD
Pyramidobacter	1	1	0	UC
Ruminiclostridium	1	1	0	OB NAFLD
Shewanella	1	1	0	IBD

## Sheet: 50-50
Genus	Decreased in diseases/disorders	Increased in diseases/disorders	Total
Haemophilus	2	2	4	IBD, CD, OB, CAD
Megamonas	2	2	4	T1D, UC, OB, OB
Agathobacter	1	1	2	UC, CAD
Capnocytophaga	1	1	2	IBD, UC
Corynebacterium	1	1	2	IBD, UC
Desulfovibrio	1	1	2	UC, IBD
Janthinobacterium	1	1	2	IBD, UC
Methanobrevibacter	1	1	2	IBD, Mets
Parasutterella	1	1	2	CAD, T2D
Saccharibacteria	1	1	2	CAD, OB vs. Mets
