# Supplementary material for: Key Stratification of Microbiota Taxa and Metabolites in the Host Metabolic Health–Disease Balance
Source: Int J Mol Sci. 2023 Feb 24;24(5):4519. doi: 10.3390/ijms24054519 (PMC10003303; doi:10.3390/ijms24054519)
Supplement: Supplementary file 1 [file ijms-24-04519-s001.zip › Supplementary material 3 - Systematic review.xlsx]

## Sheet: Variation taxa microbiota
	Total articles			Selected articles
Search strategy	SCOPUS	WoS	PubMed	SCOPUS	WoS	PubMed	Total
Gut and microbiota and atherosclerosis	798	1130	685	8	1		9
Gut and microbiota and hyperlipidemia	479	460	402	2			2
Gut and microbiota and hypertension	1134	1233	1021	13			13
Gut and microbiota and NAFLD	903	1223	1300	10	2		12
Gut and microbiota and NASH	341	516	1236	2			2
Gut and microbiota and steatosis	818	1436	2631
Microbiota and dysbiosis and atherosclerosis	266	189	159
Microbiota and dysbiosis and colitis	1675	1888	1128	8	1	1	10
Microbiota and dysbiosis and diabetes	1481	1639	1219	11		1	12
Microbiota and dysbiosis and hyperlipidemia	145	106	103
Microbiota and dysbiosis and hypertension	476	398	394
Microbiota and dysbiosis and metabolic and syndrome	910	880	870	2			2
Microbiota and dysbiosis and NAFLD	340	353	450	1			1
Microbiota and dysbiosis and NASH	136	163	434	1			1
Microbiota and dysbiosis and obesity	2149	2264	1611	6			6
Microbiota and dysbiosis and steatosis	302	388	807
Microbiota and isolation and diabetes	385	66	571	4			4
Microbiota and isolation and obesity	560	57	706
Microbiota and non and colitis and colitis	781	2899	553	1			1
	14079	17288	16280				75

## Sheet: Metabolites
	Total articles			Selected articles
Search strategy	SCOPUS	WoS	PubMed	SCOPUS	WoS	PubMed	Total
Microbiota and metabolomics and atherosclerosis	80	68	86	1			1
Microbiota and metabolomics and colitis	245	246	244	1			1
Microbiota and metabolomics and diabetes	393	485	533	3	1		4
Microbiota and metabolomics and hyperlipidemia	72	56	70
Microbiota and metabolomics and hypertension	103	66	106	1			1
Microbiota and metabolomics and metabolic and syndrome	216	170	293	1			1
Microbiota and metabolomics and NAFLD	74	60	146	2			2
Microbiota and metabolomics and NASH	27	15	141
Microbiota and metabolomics and obesity	537	544	653	4			4
Microbiota and metabolomics and steatosis	70	62	337			1	1
Amino and acid and microbiota and metabolomics and health	265	375	307		1		1
Short and chain and fatty and acids and microbiota and metabolomics and health	202	248	171
Bile and acid and microbiota and metabolomics and health	148	301	290
Choline and microbiota and metabolomics and health	46	66	60
Dopamine and microbiota and metabolomics and health	14	15	14
GABA and microbiota and metabolomics and health	5	13	17
Serotonin and microbiota and metabolomics and health	26	40	26
Trimethylamine and microbiota and metabolomics and health	54	100	74
Tryptophan and microbiota and metabolomics and health	76	150	145
	2653	3080	3713				16
